# Supplementary material for: Association of Endothelial Nitric Oxide Synthase Polymorphisms with Clinical Severity in Patients with COVID-19
Source: J Clin Med. 2025 Mar 13;14(6):1931. doi: 10.3390/jcm14061931 (PMC11943162; doi:10.3390/jcm14061931)
Supplement: Supplementary file 1 [file jcm-14-01931-s001.zip]

Archive with 2 entries (2 files):
- SUPPLEMENTARY_TABLE_S1.pdf
- SUPPLEMENTARY_TABLE_S2.pdf
